# Supplementary material for: Mountains as Islands: Species Delimitation and Evolutionary History of the Ant-Loving Beetle Genus Panabachia (Coleoptera, Staphylinidae) from the Northern Andes
Source: Insects. 2020 Jan 20;11(1):64. doi: 10.3390/insects11010064 (PMC7023032; doi:10.3390/insects11010064)
Supplement: Supplementary file 1 [file insects-11-00064-s001.zip]

Archive with 3 entries (3 files):
- SF1.tif
- SF2.tif
- SF3.tif
